# Supplementary material for: Analysis of critical states based on acoustic emission signals during progressive failure of wood
Source: PLoS One. 2024 May 16;19(5):e0302528. doi: 10.1371/journal.pone.0302528 (PMC11098311; doi:10.1371/journal.pone.0302528)
Supplement: S1 Text — (TXT) [file pone.0302528.s001.txt]

%%%%%Master function: used to draw a map of parameters that can be used to determine critical state intervals in the natural time domain.%%%%%
%%%%%where K stands for variance, SS stands for entropy, and RSS stands for reversal entropy %%%%
clc;
clear;
load('C\wave.mat');
fs=500000;
wave=b_med;
t= (0:length(wave)- 1) / fs;
[X,Q,MaxValueEvent_index]=natural_time_X(wave);
BB=natural_time_b(MaxValueEvent_index,X,t(end));
K=[];
SS=[];
RSS=[];
for i=1:length(X)
    p=natural_time_P(Q(1:i),i);
    k1=natural_time_K1(p
    K(i)=k1;
    S=natural_time_S(X(1:i),p);
    SS(i)=S;
    RSS=natural_time_RS(Q(end-i+1:end),X(end-i+1:end));
    RS(i)=RSS;
end
%%%%produce a picture
tt=1/length(X):1/length(X):1;
figure;
title("characteristic parameters");
%%%%%Use of magenta lines
p1=plot(tt,K,'m','LineWidth',2);
hold on;
%%%%%Use of yellow lines
p2=plot(tt,SS,'y','LineWidth',2);
hold on;
%%%%%Use of red lines
p3=plot(tt,RS,'r','LineWidth',2);
