# Supplementary material for: Analysis of critical states based on acoustic emission signals during progressive failure of wood
Source: PLoS One. 2024 May 16;19(5):e0302528. doi: 10.1371/journal.pone.0302528 (PMC11098311; doi:10.1371/journal.pone.0302528)
Supplement: S2 Text — (TXT) [file pone.0302528.s002.txt]

function BB=natural_time_b(MaxValueEvent_index,MaxValueEvent,t)
%%%%Input:                                       
%%%       MaxValueEvent_index:the location index of events                         
%%%       MaxValueEvent:the value of events
%%%       t:total time value
%%%Output:
%%%       BB:Improved b_value in the natural time domain.
fs=500000;
event_time=MaxValueEvent_index./fs;
%%%Specify Threshold
A=5;
fuhe=[];
m=1;
%%%Specify the time interval in seconds
p=8;
z=ceil(t/p);
for k=1:z
    for i=1:length(event_time)
        if (event_time(i)<p*k && event_time(i)>p*(k-1))
            if MaxValueEvent(i)>A
                fuhe(k,m)=MaxValueEvent(i);
                m=m+1;
            end 
        end
    end
end
NN=sum(fuhe~=0,2);
k=NN-A+max(NN);
B=-log10(k);
for d=2:p
    for h=1:length(B)
        B(h,d)=B(h,1);
    end
end
BB=reshape(B',[1,length(B)*p]);
figure;
plot(BB,'LineWidth',3);
xlabel('Time/s');
ylabel('Value');
set(gca,'FontName','Arial','FontSize',18,'LineWidth',2);
end
