# Supplementary material for: Analysis of critical states based on acoustic emission signals during progressive failure of wood
Source: PLoS One. 2024 May 16;19(5):e0302528. doi: 10.1371/journal.pone.0302528 (PMC11098311; doi:10.1371/journal.pone.0302528)
Supplement: S3 Text — (TXT) [file pone.0302528.s003.txt]

function k1=natural_time_K1(p)
%%%Input:                                       
%%%%     p:Normalised energy.
%%%Output:
%%%      k1:The variance calculated using equation.
k1=[];
N=length(p);
k_N = (1:N)./N;
k1 = sum(p.*(k_N.^2)) - (sum(p.* k_N))^2;
end
