# Supplementary material for: Analysis of critical states based on acoustic emission signals during progressive failure of wood
Source: PLoS One. 2024 May 16;19(5):e0302528. doi: 10.1371/journal.pone.0302528 (PMC11098311; doi:10.1371/journal.pone.0302528)
Supplement: S4 Text — (TXT) [file pone.0302528.s004.txt]

function p=natural_time_P(XX,N)
%%%Input:                                       
%%%%     XX:The respective energy values of the N events. 
%%%      N:Number of events value.
%%%Output:
%%%      p:The normalised energy. calculated using equation.
A=sum(XX);
p=[];
for n=1:N
    p(n)=XX(n)/A;
end
% %%--------Pk figure---------- 
% figure;
% bar(p,0.6);
% set(gca,'XTickLabel',x);
% xlabel('Natural time 0700');
% ylabel('pk');
% for i=1:length(p)  
%     text(i,p(i),num2str(p(i)),'VerticalAlignment','bottom','HorizontalAlignment','center');
% end
end
