# Supplementary material for: Analysis of critical states based on acoustic emission signals during progressive failure of wood
Source: PLoS One. 2024 May 16;19(5):e0302528. doi: 10.1371/journal.pone.0302528 (PMC11098311; doi:10.1371/journal.pone.0302528)
Supplement: S5 Text — (TXT) [file pone.0302528.s005.txt]

function RSS=natural_time_RS(wave,x)
%%%Input:                                       
%%%%     wave:Event energy value after reversal
%%%      x:Inverted event values
%%%Output:
%%%      RSS:The inversion entropy calculated using equation.
wave=flip(wave);
x=flip(x);
A=sum(wave);
rp=[];
for n=1:length(wave)
    rp(n)=wave(n)/A;
end
X=1/length(x):1/length(x):1;
px = rp .* X;
RSS = sum(px.*log(X)) - sum(px) * log(sum(px));
end
