# Supplementary material for: Analysis of critical states based on acoustic emission signals during progressive failure of wood
Source: PLoS One. 2024 May 16;19(5):e0302528. doi: 10.1371/journal.pone.0302528 (PMC11098311; doi:10.1371/journal.pone.0302528)
Supplement: S6 Text — (TXT) [file pone.0302528.s006.txt]

function S=natural_time_S(X,p)
%%%Input:                                       
%%%%     X:the value of events.
%%%      p:normalised energy.
%%%Output:
%%%      S:The entropy calculated using equation.
X=1/length(X):1/length(X):1;
px = p .* X;
S = sum(px.*log(X)) - sum(px) * log(sum(px));
end
