# Supplementary material for: Analysis of critical states based on acoustic emission signals during progressive failure of wood
Source: PLoS One. 2024 May 16;19(5):e0302528. doi: 10.1371/journal.pone.0302528 (PMC11098311; doi:10.1371/journal.pone.0302528)
Supplement: S7 Text — (TXT) [file pone.0302528.s007.txt]

function [X,Q,MaxValueEvent_index]=natural_time_X(sig)
%%%%Input:                                       
%%%       sig:acoustic emission signal
%%%   
%%%Output:
%%%       X:the value of events
%%%       Q:energy value of events
%%%       MaxValueEvent_index:the location index of events
t= (0:length(sig)- 1) / 500000;
counter = 0;   
AmountOfEvents = 0; %Report how many valid events are in the signal
IsEvent = false;    
MaxValue = 0;       
MaxValue_i = 0;
MaxValueEvent = [];%Saving the value of an event
MaxValueEvent_index = [];%Saves the location index of the event
peakthreshhold = 0.5;
for i = 1:1:length(sig)          
    if (sig(i) >= peakthreshhold)    
        IsEvent = true;             
        counter = 0;               
        if (sig(i) > MaxValue)       
            MaxValue = sig(i);
            MaxValue_i = i;
        end
    else 
       counter = counter + 1;            
       if (counter >= 1000 && IsEvent)     
           MaxValueEvent(end+1) = MaxValue;
           MaxValueEvent_index(end+1) = MaxValue_i;
           MaxValue = 0;
           AmountOfEvents = AmountOfEvents + 1;     
           
           counter = 0;           
           IsEvent = false;            
       end
    end
end
Q = MaxValueEvent .^ 2;
% Qr = flip(Q);
X= MaxValueEvent;
end
